# Supplementary material for: Metabolomics and Transcriptomics Revealed a Comprehensive Understanding of the Biochemical and Genetic Mechanisms Underlying the Color Variations in Chrysanthemums
Source: Metabolites. 2023 Jun 10;13(6):742. doi: 10.3390/metabo13060742 (PMC10301146; doi:10.3390/metabo13060742)
Supplement: Supplementary file 1 [file metabolites-13-00742-s001.zip]

Archive with 5 entries (5 files):
- Figure S1.pdf
- Figure S2.pdf
- Figure S3.pdf
- table S1.pdf
- Table S2.xlsx
