# Supplementary material for: Metabolomics and Transcriptomics Revealed a Comprehensive Understanding of the Biochemical and Genetic Mechanisms Underlying the Color Variations in Chrysanthemums
Source: Metabolites. 2023 Jun 10;13(6):742. doi: 10.3390/metabo13060742 (PMC10301146; doi:10.3390/metabo13060742)
Supplement: Supplementary file 1 [file metabolites-13-00742-s001.zip › Table S2.xlsx]

## Sheet: Sheet1
Table S2. FPKM of structural genes on the anthocyanin biosynthetic pathway
ID	JIN-1	JIN-2	JIN-3	FEN-1	FEN-2	FEN-3	ZSH-1	ZSH-2	ZSH-3	chr	start	end	strand	gene_name	gene_description	KEGG	KEGG pathway	NR	Swissprot	Tremble	KOG	GO	Pfam	TF-Family	TF-Category	TF-Classification
CHR00017455	368.728	345.595	291.129	321.64	330.622	375.038	280.132	243.31	277.695	utg54132_pilon_pilon	44623	49081	-	CHR00017455	--	K10775 phenylalanine ammonia-lyase [EC:4.3.1.24] | (RefSeq) phenylalanine ammonia-lyase (A)	ko00360: Phenylalanine metabolism; ko00940: Phenylpropanoid biosynthesis; ko01100: Metabolic pathways; ko01110: Biosynthesis of secondary metabolites	phenylalanine ammonia-lyase-like [Tanacetum cinerariifolium]	PAL1_PETCR RecName: Full=Phenylalanine ammonia-lyase 1 {ECO:0000303|PubMed:2767049}; EC=4.3.1.24 {ECO:0000269|PubMed:15548745, ECO:0000269|PubMed:8050576};	A0A2U1LKR6_ARTAN RecName: Full=Phenylalanine ammonia-lyase {ECO:0000256|ARBA:ARBA00012139, ECO:0000256|RuleBase:RU003955}; EC=4.3.1.24 {ECO:0000256|ARBA:ARBA00012139, ECO:0000256|RuleBase:RU003955};	Phenylalanine and histidine ammonia-lyase	GO:0005737,cytoplasm; GO:0032991,protein-containing complex; GO:0016597,amino acid binding; GO:0045548,phenylalanine ammonia-lyase activity; GO:0009800,cinnamic acid biosynthetic process; GO:0006559,L-phenylalanine catabolic process; GO:0003674,molecular_function; GO:0005488,binding; GO:0031406,carboxylic acid binding; GO:0043167,ion binding; GO:0043168,anion binding; GO:0003824,catalytic activit…	PF00221.22:Aromatic amino acid lyase	--	--	--
CHR00058326	68.9223	72.4601	47.4939	63.567	54.0728	57.5218	78.9337	50.9429	64.1712	utg230194_pilon_pilon	69270	77815	+	CHR00058326	--	K10775 phenylalanine ammonia-lyase [EC:4.3.1.24] | (RefSeq) phenylalanine ammonia-lyase-like (A)	ko00360: Phenylalanine metabolism; ko00940: Phenylpropanoid biosynthesis; ko01100: Metabolic pathways; ko01110: Biosynthesis of secondary metabolites	phenylalanine ammonia-lyase [Chrysanthemum boreale]	PAL3_PETCR RecName: Full=Phenylalanine ammonia-lyase 3; EC=4.3.1.24 {ECO:0000250|UniProtKB:P24481};	V5K781_9ASTR RecName: Full=Phenylalanine ammonia-lyase {ECO:0000256|ARBA:ARBA00012139, ECO:0000256|RuleBase:RU003955}; EC=4.3.1.24 {ECO:0000256|ARBA:ARBA00012139, ECO:0000256|RuleBase:RU003955};	Phenylalanine and histidine ammonia-lyase	GO:0005737,cytoplasm; GO:0032991,protein-containing complex; GO:0045548,phenylalanine ammonia-lyase activity; GO:0009800,cinnamic acid biosynthetic process; GO:0006559,L-phenylalanine catabolic process; GO:0003674,molecular_function; GO:0003824,catalytic activity; GO:0016829,lyase activity; GO:0016840,carbon-nitrogen lyase activity; GO:0016841,ammonia-lyase activity; GO:0006082,organic acid metab…	PF00221.22:Aromatic amino acid lyase	--	--	--
CHR00083274	36.9489	32.9201	41.8866	39.104	41.1587	30.0408	37.9711	44.1357	33.8901	utg59767_pilon_pilon	10598	15879	-	CHR00083274	--	K10775 phenylalanine ammonia-lyase [EC:4.3.1.24] | (RefSeq) phenylalanine ammonia-lyase-like (A)	ko00360: Phenylalanine metabolism; ko00940: Phenylpropanoid biosynthesis; ko01100: Metabolic pathways; ko01110: Biosynthesis of secondary metabolites	phenylalanine ammonia-lyase [Artemisia annua]	PALY_CAMSI RecName: Full=Phenylalanine ammonia-lyase; EC=4.3.1.24 {ECO:0000250|UniProtKB:P24481};	A0A2U1PAZ7_ARTAN RecName: Full=Phenylalanine ammonia-lyase {ECO:0000256|ARBA:ARBA00012139, ECO:0000256|RuleBase:RU003955}; EC=4.3.1.24 {ECO:0000256|ARBA:ARBA00012139, ECO:0000256|RuleBase:RU003955};	Phenylalanine and histidine ammonia-lyase	GO:0005737,cytoplasm; GO:0045548,phenylalanine ammonia-lyase activity; GO:0009800,cinnamic acid biosynthetic process; GO:0006559,L-phenylalanine catabolic process; GO:0003674,molecular_function; GO:0003824,catalytic activity; GO:0016829,lyase activity; GO:0016840,carbon-nitrogen lyase activity; GO:0016841,ammonia-lyase activity; GO:0006082,organic acid metabolic process; GO:0006725,cellular aroma…	PF00221.22:Aromatic amino acid lyase	--	--	--
CHR00024552	10.4348	8.1058	13.5273	19.2223	14.7329	22.7319	17.5499	16.9222	15.979	utg65326_pilon_pilon	190289	197885	+	CHR00024552	--	K01904 4-coumarate--CoA ligase [EC:6.2.1.12] | (RefSeq) 4-coumarate--CoA ligase-like 7 (A)	ko00130: Ubiquinone and other terpenoid-quinone biosynthesis; ko00940: Phenylpropanoid biosynthesis; ko01100: Metabolic pathways; ko01110: Biosynthesis of secondary metabolites	4-coumarate--CoA ligase-like 7 [Artemisia annua]	4CLL7_ARATH RecName: Full=4-coumarate--CoA ligase-like 7 {ECO:0000303|PubMed:12805634}; EC=6.2.1.- {ECO:0000305|PubMed:15677481, ECO:0000305|PubMed:18267944}; AltName: Full=4-coumarate--CoA ligase isoform 6; Short=At4CL6;	A0A2U1MBW6_ARTAN RecName: Full=4-coumarate--CoA ligase {ECO:0000256|ARBA:ARBA00012959}; EC=6.2.1.12 {ECO:0000256|ARBA:ARBA00012959};	Acyl-CoA synthetase	GO:0005777,peroxisome; GO:0005524,ATP binding; GO:0016405,CoA-ligase activity; GO:0004321,fatty-acyl-CoA synthase activity; GO:0006633,fatty acid biosynthetic process; GO:0009695,jasmonic acid biosynthetic process; GO:0031408,oxylipin biosynthetic process; GO:0000166,nucleotide binding; GO:0003674,molecular_function; GO:0005488,binding; GO:0017076,purine nucleotide binding; GO:0030554,adenyl nucl…	PF00501.31:AMP-binding enzyme	--	--	--
CHR00032949	10.2186	12.8298	12.4563	12.9462	10.2016	9.3795	7.9253	5.5431	5.8597	utg55311_pilon_pilon	118563	120956	+	CHR00032949	--	K01904 4-coumarate--CoA ligase [EC:6.2.1.12] | (RefSeq) 4-coumarate--CoA ligase 1 (A)	ko00130: Ubiquinone and other terpenoid-quinone biosynthesis; ko00940: Phenylpropanoid biosynthesis; ko01100: Metabolic pathways; ko01110: Biosynthesis of secondary metabolites	4-coumarate--CoA ligase 2 [Artemisia annua]	4CL2_TOBAC RecName: Full=4-coumarate--CoA ligase 2; Short=4CL 2; EC=6.2.1.12; AltName: Full=4-coumaroyl-CoA synthase 2;	A0A2U1QMR9_ARTAN RecName: Full=4-coumarate--CoA ligase {ECO:0000256|ARBA:ARBA00012959}; EC=6.2.1.12 {ECO:0000256|ARBA:ARBA00012959};	Acyl-CoA synthetase	GO:0016207,4-coumarate-CoA ligase activity; GO:0005524,ATP binding; GO:0016405,CoA-ligase activity; GO:0009698,phenylpropanoid metabolic process; GO:0003674,molecular_function; GO:0003824,catalytic activity; GO:0016874,ligase activity; GO:0016877,ligase activity, forming carbon-sulfur bonds; GO:0016878,acid-thiol ligase activity; GO:0000166,nucleotide binding; GO:0005488,binding; GO:0017076,purin…	PF00501.31:AMP-binding enzyme	--	--	--
CHR00033121	51.3342	50.8798	50.1166	49.1806	53.6204	50.9947	40.6271	36.0275	37.2075	utg115023_pilon_pilon	21276	21926	+	CHR00033121	--	K01904 4-coumarate--CoA ligase [EC:6.2.1.12] | (RefSeq) 4-coumarate--CoA ligase 2 (A)	ko00130: Ubiquinone and other terpenoid-quinone biosynthesis; ko00940: Phenylpropanoid biosynthesis; ko01100: Metabolic pathways; ko01110: Biosynthesis of secondary metabolites	4-coumarate--CoA ligase 2 [Artemisia annua]	4CL2_TOBAC RecName: Full=4-coumarate--CoA ligase 2; Short=4CL 2; EC=6.2.1.12; AltName: Full=4-coumaroyl-CoA synthase 2;	A0A2U1KDL0_ARTAN RecName: Full=4-coumarate--CoA ligase {ECO:0000256|ARBA:ARBA00012959}; EC=6.2.1.12 {ECO:0000256|ARBA:ARBA00012959};	Acyl-CoA synthetase	GO:0016207,4-coumarate-CoA ligase activity; GO:0005524,ATP binding; GO:0016405,CoA-ligase activity; GO:0009698,phenylpropanoid metabolic process; GO:0003674,molecular_function; GO:0003824,catalytic activity; GO:0016874,ligase activity; GO:0016877,ligase activity, forming carbon-sulfur bonds; GO:0016878,acid-thiol ligase activity; GO:0000166,nucleotide binding; GO:0005488,binding; GO:0017076,purin…	PF00501.31:AMP-binding enzyme	--	--	--
CHR00033122	35.5558	40.7581	36.3026	37.4377	35.4529	35.8448	26.2816	20.6142	23.2012	utg115023_pilon_pilon	22054	28249	+	CHR00033122	--	K01904 4-coumarate--CoA ligase [EC:6.2.1.12] | (RefSeq) 4-coumarate--CoA ligase 2 (A)	ko00130: Ubiquinone and other terpenoid-quinone biosynthesis; ko00940: Phenylpropanoid biosynthesis; ko01100: Metabolic pathways; ko01110: Biosynthesis of secondary metabolites	4-coumarate--CoA ligase 2 [Artemisia annua]	4CL2_TOBAC RecName: Full=4-coumarate--CoA ligase 2; Short=4CL 2; EC=6.2.1.12; AltName: Full=4-coumaroyl-CoA synthase 2;	A0A2U1LPP2_ARTAN RecName: Full=4-coumarate--CoA ligase {ECO:0000256|ARBA:ARBA00012959}; EC=6.2.1.12 {ECO:0000256|ARBA:ARBA00012959};	Acyl-CoA synthetase	GO:0016207,4-coumarate-CoA ligase activity; GO:0005524,ATP binding; GO:0016405,CoA-ligase activity; GO:0009698,phenylpropanoid metabolic process; GO:0003674,molecular_function; GO:0003824,catalytic activity; GO:0016874,ligase activity; GO:0016877,ligase activity, forming carbon-sulfur bonds; GO:0016878,acid-thiol ligase activity; GO:0000166,nucleotide binding; GO:0005488,binding; GO:0017076,purin…	PF00501.31:AMP-binding enzyme	--	--	--
CHR00035332	68.1632	82.3703	74.6756	87.1954	82.9293	43.285	42.0032	35.6126	45.5347	utg24708_pilon_pilon	79910	83734	+	CHR00035332	--	K10526 OPC-8:0 CoA ligase 1 [EC:6.2.1.-] | (RefSeq) 4-coumarate--CoA ligase-like 5 (A)	ko00592: alpha-Linolenic acid metabolism; ko01100: Metabolic pathways; ko01110: Biosynthesis of secondary metabolites	4-coumarate--CoA ligase-like 5 [Tanacetum cinerariifolium]	CCL5_HUMLU RecName: Full=Probable CoA ligase CCL5 {ECO:0000305|PubMed:23300257}; Short=HlCCL5 {ECO:0000303|PubMed:23300257}; EC=6.2.1.- {ECO:0000305|PubMed:23300257};	A0A2U1MKR6_ARTAN RecName: Full=4-coumarate--CoA ligase {ECO:0000256|ARBA:ARBA00012959}; EC=6.2.1.12 {ECO:0000256|ARBA:ARBA00012959};	Acyl-CoA synthetase	GO:0005829,cytosol; GO:0005524,ATP binding; GO:0016405,CoA-ligase activity; GO:0000166,nucleotide binding; GO:0003674,molecular_function; GO:0005488,binding; GO:0017076,purine nucleotide binding; GO:0030554,adenyl nucleotide binding; GO:0032553,ribonucleotide binding; GO:0032555,purine ribonucleotide binding; GO:0032559,adenyl ribonucleotide binding; GO:0035639,purine ribonucleoside triphosphate …	PF00501.31:AMP-binding enzyme	--	--	--
CHR00088349	45.2654	38.3546	46.7001	46.74	48.4995	91.4509	90.871	107.078	83.9062	utg73743_pilon_pilon	13289	15030	+	CHR00088349	--	K01904 4-coumarate--CoA ligase [EC:6.2.1.12] | (RefSeq) 4-coumarate--CoA ligase-like 7 (A)	ko00130: Ubiquinone and other terpenoid-quinone biosynthesis; ko00940: Phenylpropanoid biosynthesis; ko01100: Metabolic pathways; ko01110: Biosynthesis of secondary metabolites	4-coumarate--CoA ligase-like 7 [Tanacetum cinerariifolium]	4CLL7_ARATH RecName: Full=4-coumarate--CoA ligase-like 7 {ECO:0000303|PubMed:12805634}; EC=6.2.1.- {ECO:0000305|PubMed:15677481, ECO:0000305|PubMed:18267944}; AltName: Full=4-coumarate--CoA ligase isoform 6; Short=At4CL6;	A0A699JVN3_TANCI SubName: Full=4-coumarate--CoA ligase-like 7 {ECO:0000313|EMBL:GFA57285.1}; Flags: Fragment;	Acyl-CoA synthetase	GO:0005777,peroxisome; GO:0005524,ATP binding; GO:0016405,CoA-ligase activity; GO:0004321,fatty-acyl-CoA synthase activity; GO:0006633,fatty acid biosynthetic process; GO:0009695,jasmonic acid biosynthetic process; GO:0031408,oxylipin biosynthetic process; GO:0000166,nucleotide binding; GO:0003674,molecular_function; GO:0005488,binding; GO:0017076,purine nucleotide binding; GO:0030554,adenyl nucl…	PF00501.31:AMP-binding enzyme	--	--	--
CHR00089725	79.5919	98.6288	82.8946	85.0783	92.6266	94.1364	79.561	71.41	75.9824	utg99545_pilon_pilon	32721	38374	-	CHR00089725	--	K01904 4-coumarate--CoA ligase [EC:6.2.1.12] | (RefSeq) 4-coumarate--CoA ligase 2 (A)	ko00130: Ubiquinone and other terpenoid-quinone biosynthesis; ko00940: Phenylpropanoid biosynthesis; ko01100: Metabolic pathways; ko01110: Biosynthesis of secondary metabolites	4-coumarate--CoA ligase 2 [Artemisia annua]	4CL2_TOBAC RecName: Full=4-coumarate--CoA ligase 2; Short=4CL 2; EC=6.2.1.12; AltName: Full=4-coumaroyl-CoA synthase 2;	A0A2U1LPP2_ARTAN RecName: Full=4-coumarate--CoA ligase {ECO:0000256|ARBA:ARBA00012959}; EC=6.2.1.12 {ECO:0000256|ARBA:ARBA00012959};	Acyl-CoA synthetase	GO:0016207,4-coumarate-CoA ligase activity; GO:0005524,ATP binding; GO:0016405,CoA-ligase activity; GO:0009698,phenylpropanoid metabolic process; GO:0003674,molecular_function; GO:0003824,catalytic activity; GO:0016874,ligase activity; GO:0016877,ligase activity, forming carbon-sulfur bonds; GO:0016878,acid-thiol ligase activity; GO:0000166,nucleotide binding; GO:0005488,binding; GO:0017076,purin…	PF00501.31:AMP-binding enzyme	--	--	--
CHR00008801	0.0273	0	0.033	30.4106	34.4649	8.2026	1312.9	909.95	1078.71	utg35663_pilon_pilon	145155	146868	+	CHR00008801	--	K00660 chalcone synthase [EC:2.3.1.74] | (RefSeq) chalcone synthase 2 (A)	ko00941: Flavonoid biosynthesis; ko00960: Tropane, piperidine and pyridine alkaloid biosynthesis; ko01100: Metabolic pathways; ko01110: Biosynthesis of secondary metabolites; ko04712: Circadian rhythm - plant	chalcone synthase type 4 [Artemisia annua]	CHSH4_HUMLU RecName: Full=Chalcone synthase H3 {ECO:0000305}; Short=CHS_H1-211 {ECO:0000303|PubMed:17002429}; EC=2.3.1.74 {ECO:0000255|PROSITE-ProRule:PRU10023}; AltName: Full=Naringenin-chalcone synthase CHS_H1-211 {ECO:0000303|PubMed:17002429};	A0A2U1LAF8_ARTAN SubName: Full=Chalcone synthase type 4 {ECO:0000313|EMBL:PWA45985.1};	--	GO:0005737,cytoplasm; GO:0102128,chalcone synthase activity; GO:0016210,naringenin-chalcone synthase activity; GO:0009813,flavonoid biosynthetic process; GO:0003674,molecular_function; GO:0003824,catalytic activity; GO:0016740,transferase activity; GO:0016746,transferase activity, transferring acyl groups; GO:0016747,transferase activity, transferring acyl groups other than amino-acyl groups; GO:…	PF00195.22:Chalcone and stilbene synthases, N-terminal domain	--	--	--
CHR00019175	72.8711	69.7524	61.512	61.3473	51.0118	34.7611	89.647	76.3349	83.3265	utg31268_pilon_pilon	236204	237780	-	CHR00019175	--	K00660 chalcone synthase [EC:2.3.1.74] | (RefSeq) chalcone synthase (A)	ko00941: Flavonoid biosynthesis; ko00960: Tropane, piperidine and pyridine alkaloid biosynthesis; ko01100: Metabolic pathways; ko01110: Biosynthesis of secondary metabolites; ko04712: Circadian rhythm - plant	chalcone synthase [Chrysanthemum boreale]	CHSY_CALCH RecName: Full=Chalcone synthase; EC=2.3.1.74; AltName: Full=Naringenin-chalcone synthase;	V5K7Z8_9ASTR SubName: Full=Chalcone synthase {ECO:0000313|EMBL:AGU91424.1};	--	GO:0102128,chalcone synthase activity; GO:0016210,naringenin-chalcone synthase activity; GO:0009813,flavonoid biosynthetic process; GO:0003674,molecular_function; GO:0003824,catalytic activity; GO:0016740,transferase activity; GO:0016746,transferase activity, transferring acyl groups; GO:0016747,transferase activity, transferring acyl groups other than amino-acyl groups; GO:0008150,biological_pro…	PF00195.22:Chalcone and stilbene synthases, N-terminal domain	--	--	--
CHR00019176	628.013	595.839	502.823	444.099	452.903	331.046	593.436	503.681	506.411	utg31268_pilon_pilon	244981	246465	-	CHR00019176	--	K00660 chalcone synthase [EC:2.3.1.74] | (RefSeq) chalcone synthase (A)	ko00941: Flavonoid biosynthesis; ko00960: Tropane, piperidine and pyridine alkaloid biosynthesis; ko01100: Metabolic pathways; ko01110: Biosynthesis of secondary metabolites; ko04712: Circadian rhythm - plant	chalcone synthase [Chrysanthemum boreale]	CHSY_CALCH RecName: Full=Chalcone synthase; EC=2.3.1.74; AltName: Full=Naringenin-chalcone synthase;	V5K7Z8_9ASTR SubName: Full=Chalcone synthase {ECO:0000313|EMBL:AGU91424.1};	--	GO:0102128,chalcone synthase activity; GO:0016210,naringenin-chalcone synthase activity; GO:0009813,flavonoid biosynthetic process; GO:0003674,molecular_function; GO:0003824,catalytic activity; GO:0016740,transferase activity; GO:0016746,transferase activity, transferring acyl groups; GO:0016747,transferase activity, transferring acyl groups other than amino-acyl groups; GO:0008150,biological_pro…	PF00195.22:Chalcone and stilbene synthases, N-terminal domain	--	--	--
CHR00062418	442.324	419.467	347.8	355.382	314.492	212.794	470.033	401.338	418.677	utg64979_pilon_pilon	49591	51181	+	CHR00062418	--	K00660 chalcone synthase [EC:2.3.1.74] | (RefSeq) chalcone synthase (A)	ko00941: Flavonoid biosynthesis; ko00960: Tropane, piperidine and pyridine alkaloid biosynthesis; ko01100: Metabolic pathways; ko01110: Biosynthesis of secondary metabolites; ko04712: Circadian rhythm - plant	chalcone synthase [Chrysanthemum boreale]	CHSY_CALCH RecName: Full=Chalcone synthase; EC=2.3.1.74; AltName: Full=Naringenin-chalcone synthase;	V5K7Z8_9ASTR SubName: Full=Chalcone synthase {ECO:0000313|EMBL:AGU91424.1};	--	GO:0102128,chalcone synthase activity; GO:0016210,naringenin-chalcone synthase activity; GO:0009813,flavonoid biosynthetic process; GO:0003674,molecular_function; GO:0003824,catalytic activity; GO:0016740,transferase activity; GO:0016746,transferase activity, transferring acyl groups; GO:0016747,transferase activity, transferring acyl groups other than amino-acyl groups; GO:0008150,biological_pro…	PF00195.22:Chalcone and stilbene synthases, N-terminal domain	--	--	--
CHR00071024	9.7948	5.9004	6.3893	6.1035	10.8203	13.6803	38.0587	38.6841	32.9913	utg20698_pilon_pilon	49935	52362	+	CHR00071024	--	K01859 chalcone isomerase [EC:5.5.1.6] | (RefSeq) chalcone--flavonone isomerase-like (A)	ko00941: Flavonoid biosynthesis; ko01100: Metabolic pathways; ko01110: Biosynthesis of secondary metabolites	chalcone isomerase 3 [Chrysanthemum x morifolium]	CFI_SAUME RecName: Full=Chalcone--flavanone isomerase; Short=Chalcone isomerase; EC=5.5.1.6;	A0A5P8N2A6_CHRMO RecName: Full=Chalcone-flavonone isomerase family protein {ECO:0000256|RuleBase:RU361158};	--	GO:0045430,chalcone isomerase activity; GO:0009813,flavonoid biosynthetic process; GO:0003674,molecular_function; GO:0003824,catalytic activity; GO:0016853,isomerase activity; GO:0016872,intramolecular lyase activity; GO:0008150,biological_process; GO:0008152,metabolic process; GO:0009058,biosynthetic process; GO:0009812,flavonoid metabolic process; GO:0071704,organic substance metabolic process;…	PF02431.18:Chalcone-flavanone isomerase	--	--	--
CHR00071025	10.457	6.336	7.5586	9.0367	12.5474	17.293	81.2542	66.6792	63.5093	utg20698_pilon_pilon	67026	69525	+	CHR00071025	--	K01859 chalcone isomerase [EC:5.5.1.6] | (RefSeq) chalcone--flavonone isomerase (A)	ko00941: Flavonoid biosynthesis; ko01100: Metabolic pathways; ko01110: Biosynthesis of secondary metabolites	chalcone isomerase 3 [Chrysanthemum x morifolium]	CFI_SAUME RecName: Full=Chalcone--flavanone isomerase; Short=Chalcone isomerase; EC=5.5.1.6;	A0A5P8N2A6_CHRMO RecName: Full=Chalcone-flavonone isomerase family protein {ECO:0000256|RuleBase:RU361158};	--	GO:0045430,chalcone isomerase activity; GO:0009813,flavonoid biosynthetic process; GO:0003674,molecular_function; GO:0003824,catalytic activity; GO:0016853,isomerase activity; GO:0016872,intramolecular lyase activity; GO:0008150,biological_process; GO:0008152,metabolic process; GO:0009058,biosynthetic process; GO:0009812,flavonoid metabolic process; GO:0071704,organic substance metabolic process;…	PF02431.18:Chalcone-flavanone isomerase	--	--	--
CHR00037184	20.1299	20.2713	18.8637	69.8267	59.9736	35.5157	1505.36	1320.79	1337.45	utg22970_pilon_pilon	97319	101517	-	CHR00037184	--	K00475 naringenin 3-dioxygenase [EC:1.14.11.9] | (RefSeq) naringenin,2-oxoglutarate 3-dioxygenase (A)	ko00941: Flavonoid biosynthesis; ko01100: Metabolic pathways; ko01110: Biosynthesis of secondary metabolites	flavanone 3-hydroxylase [Chrysanthemum x morifolium]	FL3H_CALCH RecName: Full=Naringenin,2-oxoglutarate 3-dioxygenase; EC=1.14.11.9 {ECO:0000250|UniProtKB:Q7XZQ7}; AltName: Full=FHT; AltName: Full=Flavanone-3-hydroxylase; Short=F3H;	A0A8H2S962_CHRMO SubName: Full=Flavanone 3-hydroxylase {ECO:0000313|EMBL:QWC48960.1};	Iron/ascorbate family oxidoreductases	GO:0031418,L-ascorbic acid binding; GO:0046872,metal ion binding; GO:0045486,naringenin 3-dioxygenase activity; GO:0009813,flavonoid biosynthetic process; GO:0003674,molecular_function; GO:0005488,binding; GO:0019842,vitamin binding; GO:0030246,carbohydrate binding; GO:0031406,carboxylic acid binding; GO:0036094,small molecule binding; GO:0043167,ion binding; GO:0043168,anion binding; GO:0043177,…	PF03171.23:2OG-Fe(II) oxygenase superfamily	--	--	--
CHR00074328	70.8037	92.436	65.9109	58.2806	79.0092	53.073	72.8675	56.2591	72.195	utg256006_pilon_pilon	19231	20942	-	CHR00074328	--	K23947 2-oxoglutarate-dependent dioxygenase [EC:1.14.11.-] | (RefSeq) 2-oxoglutarate-dependent dioxygenase DAO (A)	ko00380: Tryptophan metabolism	flavanone 3-hydroxylase [Artemisia annua]	DAO_ORYSI RecName: Full=2-oxoglutarate-dependent dioxygenase DAO; EC=1.14.11.-; AltName: Full=Protein DIOXYGENASE FOR AUXIN OXIDATION;	A0A2U1KPI0_ARTAN SubName: Full=Flavanone 3-hydroxylase {ECO:0000313|EMBL:PWA38593.1};	Iron/ascorbate family oxidoreductases	GO:0051213,dioxygenase activity; GO:0046872,metal ion binding; GO:0009852,auxin catabolic process; GO:0003674,molecular_function; GO:0003824,catalytic activity; GO:0016491,oxidoreductase activity; GO:0005488,binding; GO:0043167,ion binding; GO:0043169,cation binding; GO:0008150,biological_process; GO:0008152,metabolic process; GO:0009056,catabolic process; GO:0009850,auxin metabolic process; GO:0…	PF03171.23:2OG-Fe(II) oxygenase superfamily	--	--	--
CHR00074372	35.6831	35.6402	38.0195	34.8713	39.9165	47.9733	15.238	23.055	25.8288	utg305576_pilon_pilon	29663	31357	+	CHR00074372	--	K24028 salicylic acid 3-hydroxylase [EC:1.14.11.-] | (RefSeq) protein DOWNY MILDEW RESISTANCE 6-like (A)	--	flavanone 3-hydroxylase [Artemisia annua]	HY6H_HYONI RecName: Full=Hyoscyamine 6-dioxygenase; EC=1.14.11.11; AltName: Full=Hyoscyamine 6-beta-hydroxylase;	A0A2U1LH70_ARTAN SubName: Full=Flavanone 3-hydroxylase {ECO:0000313|EMBL:PWA48349.1};	Iron/ascorbate family oxidoreductases	GO:0047998,hyoscyamine (6S)-dioxygenase activity; GO:0031418,L-ascorbic acid binding; GO:0046872,metal ion binding; GO:0009805,coumarin biosynthetic process; GO:0002238,response to molecule of fungal origin; GO:0003674,molecular_function; GO:0003824,catalytic activity; GO:0016491,oxidoreductase activity; GO:0016705,oxidoreductase activity, acting on paired donors, with incorporation or reduction …	PF14226.9:non-haem dioxygenase in morphine synthesis N-terminal	--	--	--
CHR00083747	28.1963	32.791	26.4124	21.7653	25.8675	12.635	12.744	8.338	14.2645	utg24067_pilon_pilon	22269	23804	-	CHR00083747	--	K23947 2-oxoglutarate-dependent dioxygenase [EC:1.14.11.-] | (RefSeq) 2-oxoglutarate-dependent dioxygenase DAO (A)	ko00380: Tryptophan metabolism	flavanone 3-hydroxylase [Artemisia annua]	DAO_ORYSI RecName: Full=2-oxoglutarate-dependent dioxygenase DAO; EC=1.14.11.-; AltName: Full=Protein DIOXYGENASE FOR AUXIN OXIDATION;	A0A2U1PVR2_ARTAN SubName: Full=Flavanone 3-hydroxylase {ECO:0000313|EMBL:PWA89797.1};	Iron/ascorbate family oxidoreductases	GO:0051213,dioxygenase activity; GO:0046872,metal ion binding; GO:0009852,auxin catabolic process; GO:0003674,molecular_function; GO:0003824,catalytic activity; GO:0016491,oxidoreductase activity; GO:0005488,binding; GO:0043167,ion binding; GO:0043169,cation binding; GO:0008150,biological_process; GO:0008152,metabolic process; GO:0009056,catabolic process; GO:0009850,auxin metabolic process; GO:0…	PF14226.9:non-haem dioxygenase in morphine synthesis N-terminal	--	--	--
CHR00035770	35.1453	41.8182	28.9876	34.8477	35.1771	18.5971	179.793	119.65	146.941	utg7411_pilon_pilon	53036	65537	-	CHR00035770	--	K05280 flavonoid 3'-monooxygenase [EC:1.14.14.82] | (RefSeq) flavonoid 3'-monooxygenase-like (A)	ko00941: Flavonoid biosynthesis; ko00944: Flavone and flavonol biosynthesis; ko01100: Metabolic pathways; ko01110: Biosynthesis of secondary metabolites	flavonoid 3'-hydroxylase [Chrysanthemum x morifolium]	F3PH_PETHY RecName: Full=Flavonoid 3'-monooxygenase; EC=1.14.14.82; AltName: Full=Cytochrome P450 75B2; AltName: Full=Flavonoid 3'-hydroxylase;	A0A2S1Q4X0_CHRMO SubName: Full=Flavonoid 3'-hydroxylase {ECO:0000313|EMBL:AWH66840.1}; EC=1.14.13.21 {ECO:0000313|EMBL:AWH66840.1};	Cytochrome P450 CYP2 subfamily	GO:0005789,endoplasmic reticulum membrane; GO:0016021,integral component of membrane; GO:0016711,flavonoid 3'-monooxygenase activity; GO:0020037,heme binding; GO:0005506,iron ion binding; GO:0009813,flavonoid biosynthetic process; GO:0003674,molecular_function; GO:0003824,catalytic activity; GO:0004497,monooxygenase activity; GO:0016491,oxidoreductase activity; GO:0016705,oxidoreductase activity,…	PF00067.25:Cytochrome P450	--	--	--
CHR00058077	1.4939	1.2997	0.927	102.104	91.3541	40.2411	607.782	549.813	574.538	utg30188_pilon_pilon	80308	82406	-	CHR00058077	--	K13082 bifunctional dihydroflavonol 4-reductase/flavanone 4-reductase [EC:1.1.1.219 1.1.1.234] | (RefSeq) dihydroflavonol 4-reductase (A)	ko00941: Flavonoid biosynthesis; ko01100: Metabolic pathways; ko01110: Biosynthesis of secondary metabolites	dihydroflavonol 4-reductase [Chrysanthemum x morifolium]	DFRA_CALCH RecName: Full=Dihydroflavonol 4-reductase; Short=DFR; EC=1.1.1.219 {ECO:0000250|UniProtKB:Q9XES5}; AltName: Full=Dihydrokaempferol 4-reductase; AltName: Full=Flavanone 4-reductase; Short=FNR; EC=1.1.1.234 {ECO:0000250|UniProtKB:Q9XES5};	D3XFG9_CHRMO SubName: Full=Dihydroflavonol 4-reductase {ECO:0000313|EMBL:ADC96612.1};	Flavonol reductase/cinnamoyl-CoA reductase	GO:0045552,dihydrokaempferol 4-reductase activity; GO:0047890,flavanone 4-reductase activity; GO:0009718,anthocyanin-containing compound biosynthetic process; GO:0003674,molecular_function; GO:0003824,catalytic activity; GO:0016491,oxidoreductase activity; GO:0016614,oxidoreductase activity, acting on CH-OH group of donors; GO:0016616,oxidoreductase activity, acting on the CH-OH group of donors, …	PF01370.24:NAD dependent epimerase/dehydratase family	--	--	--
CHR00058078	1.1947	1.4639	0.9637	96.3668	92.0433	46.2158	638.107	589.141	607.245	utg30188_pilon_pilon	86396	88449	-	CHR00058078	--	K13082 bifunctional dihydroflavonol 4-reductase/flavanone 4-reductase [EC:1.1.1.219 1.1.1.234] | (RefSeq) dihydroflavonol 4-reductase (A)	ko00941: Flavonoid biosynthesis; ko01100: Metabolic pathways; ko01110: Biosynthesis of secondary metabolites	dihydroflavonol 4-reductase [Chrysanthemum x morifolium]	DFRA_CALCH RecName: Full=Dihydroflavonol 4-reductase; Short=DFR; EC=1.1.1.219 {ECO:0000250|UniProtKB:Q9XES5}; AltName: Full=Dihydrokaempferol 4-reductase; AltName: Full=Flavanone 4-reductase; Short=FNR; EC=1.1.1.234 {ECO:0000250|UniProtKB:Q9XES5};	D3XFG9_CHRMO SubName: Full=Dihydroflavonol 4-reductase {ECO:0000313|EMBL:ADC96612.1};	Flavonol reductase/cinnamoyl-CoA reductase	GO:0045552,dihydrokaempferol 4-reductase activity; GO:0047890,flavanone 4-reductase activity; GO:0009718,anthocyanin-containing compound biosynthetic process; GO:0003674,molecular_function; GO:0003824,catalytic activity; GO:0016491,oxidoreductase activity; GO:0016614,oxidoreductase activity, acting on CH-OH group of donors; GO:0016616,oxidoreductase activity, acting on the CH-OH group of donors, …	PF01370.24:NAD dependent epimerase/dehydratase family	--	--	--
CHR00004652	18.6443	18.7545	19.1822	21.1671	20.7852	17.4981	10.6695	11.0662	11.3098	utg25701_pilon_pilon	344147	346048	-	CHR00004652	--	K24028 salicylic acid 3-hydroxylase [EC:1.14.11.-] | (RefSeq) protein DOWNY MILDEW RESISTANCE 6 (A)	--	anthocyanidin synthase [Chrysanthemum x morifolium]	JOX2_ARATH RecName: Full=Jasmonate-induced oxygenase 2 {ECO:0000303|PubMed:28559313}; EC=1.14.11.- {ECO:0000269|PubMed:28559313, ECO:0000269|PubMed:28760569, ECO:0000269|PubMed:33516967}; AltName: Full=2-oxoglutarate-dependent dioxygenase JOX2 {ECO:0000305}; AltName: Full=Jasmonic acid oxidase 2 {ECO:0000303|PubMed:28760569};	A0A5B8KR32_CHRMO SubName: Full=Anthocyanidin synthase {ECO:0000313|EMBL:QDY98360.1};	Iron/ascorbate family oxidoreductases	GO:0005829,cytosol; GO:0051213,dioxygenase activity; GO:0005506,iron ion binding; GO:0120091,jasmonic acid hydrolase; GO:0097237,cellular response to toxic substance; GO:0006952,defense response; GO:1900366,negative regulation of defense response to insect; GO:1900150,regulation of defense response to fungus; GO:2000022,regulation of jasmonic acid mediated signaling pathway; GO:0003674,molecular_…	PF03171.23:2OG-Fe(II) oxygenase superfamily	--	--	--
CHR00050937	0.076	0	0.0919	60.5513	63.4862	26.7068	676.862	550.47	597.013	utg14145_pilon_pilon	37633	38339	-	CHR00050937	--	K05277 anthocyanidin synthase [EC:1.14.20.4] | (RefSeq) leucoanthocyanidin dioxygenase-like (A)	ko00941: Flavonoid biosynthesis; ko01100: Metabolic pathways; ko01110: Biosynthesis of secondary metabolites	anthocyanidin synthase [Chrysanthemum x morifolium]	LDOX_VITVI RecName: Full=Leucoanthocyanidin dioxygenase; Short=LDOX; Short=Leucocyanidin oxygenase; EC=1.14.20.4 {ECO:0000250|UniProtKB:Q96323}; AltName: Full=Leucoanthocyanidin hydroxylase;	A0A140GEA0_CHRMO SubName: Full=Anthocyanidin synthase {ECO:0000313|EMBL:AMM76172.1};	Iron/ascorbate family oxidoreductases	GO:0031418,L-ascorbic acid binding; GO:0050589,leucocyanidin oxygenase activity; GO:0046872,metal ion binding; GO:0009718,anthocyanin-containing compound biosynthetic process; GO:0003674,molecular_function; GO:0005488,binding; GO:0019842,vitamin binding; GO:0030246,carbohydrate binding; GO:0031406,carboxylic acid binding; GO:0036094,small molecule binding; GO:0043167,ion binding; GO:0043168,anion…	PF03171.23:2OG-Fe(II) oxygenase superfamily	--	--	--
CHR00050938	0.139	0	0	74.1767	91.3078	46.867	634.132	496.588	538.969	utg14145_pilon_pilon	38372	38689	-	CHR00050938	--	K05277 anthocyanidin synthase [EC:1.14.20.4] | (RefSeq) anthocyanin synthase-like (A)	ko00941: Flavonoid biosynthesis; ko01100: Metabolic pathways; ko01110: Biosynthesis of secondary metabolites	anthocyanidin synthase [Chrysanthemum x morifolium]	LDOX_VITVI RecName: Full=Leucoanthocyanidin dioxygenase; Short=LDOX; Short=Leucocyanidin oxygenase; EC=1.14.20.4 {ECO:0000250|UniProtKB:Q96323}; AltName: Full=Leucoanthocyanidin hydroxylase;	A0A077EX04_CHRMO SubName: Full=Anthocyanidin synthase {ECO:0000313|EMBL:AIL56404.1};	Iron/ascorbate family oxidoreductases	GO:0031418,L-ascorbic acid binding; GO:0050589,leucocyanidin oxygenase activity; GO:0046872,metal ion binding; GO:0009718,anthocyanin-containing compound biosynthetic process; GO:0003674,molecular_function; GO:0005488,binding; GO:0019842,vitamin binding; GO:0030246,carbohydrate binding; GO:0031406,carboxylic acid binding; GO:0036094,small molecule binding; GO:0043167,ion binding; GO:0043168,anion…	PF14226.9:non-haem dioxygenase in morphine synthesis N-terminal	--	--	--
CHR00054730	471.731	653.748	517.931	401.196	582.334	273.217	320.031	381.334	484.904	utg22319_pilon_pilon	45427	48811	+	CHR00054730	--	K24028 salicylic acid 3-hydroxylase [EC:1.14.11.-] | (RefSeq) protein DOWNY MILDEW RESISTANCE 6-like isoform X1 (A)	--	anthocyanidin synthase [Chrysanthemum x morifolium]	JOX1_ARATH RecName: Full=Jasmonate-induced oxygenase 1 {ECO:0000303|PubMed:28559313}; EC=1.14.11.- {ECO:0000269|PubMed:28559313}; AltName: Full=2-oxoglutarate-dependent dioxygenase JOX1 {ECO:0000305}; AltName: Full=Jasmonic acid oxidase 1 {ECO:0000303|PubMed:28760569};	A0A5P8N2D1_CHRMO SubName: Full=Anthocyanidin synthase {ECO:0000313|EMBL:QFR35249.1};	Iron/ascorbate family oxidoreductases	GO:0051213,dioxygenase activity; GO:0005506,iron ion binding; GO:0120091,jasmonic acid hydrolase; GO:0006952,defense response; GO:1900366,negative regulation of defense response to insect; GO:1900150,regulation of defense response to fungus; GO:2000022,regulation of jasmonic acid mediated signaling pathway; GO:0003674,molecular_function; GO:0003824,catalytic activity; GO:0016491,oxidoreductase ac…	PF14226.9:non-haem dioxygenase in morphine synthesis N-terminal	--	--	--
CHR00038381	5.7658	4.5287	6.7825	103.295	106.359	47.9733	476.304	451.14	440.621	utg18002_pilon_pilon	74897	75172	-	CHR00038381	--	K12930 anthocyanidin 3-O-glucosyltransferase [EC:2.4.1.115] | (RefSeq) anthocyanidin 3-O-galactosyltransferase F3GT1 (A)	ko00942: Anthocyanin biosynthesis; ko01100: Metabolic pathways; ko01110: Biosynthesis of secondary metabolites	anthocyanidin 3-O-glucosyltransferase [Chrysanthemum x morifolium]	KGLT_PETHY RecName: Full=Kaempferol 3-O-beta-D-galactosyltransferase; Short=F3GalTase; EC=2.4.1.234; Flags: Precursor;	A0A5B8KQI9_CHRMO RecName: Full=Glycosyltransferase {ECO:0000256|RuleBase:RU362057}; EC=2.4.1.- {ECO:0000256|RuleBase:RU362057};	UDP-glucuronosyl and UDP-glucosyl transferase	GO:0033834,kaempferol 3-O-galactosyltransferase activity; GO:0102479,quercetin 3-O-beta:-D-galactosyltransferase activity; GO:0008194,UDP-glycosyltransferase activity; GO:0003674,molecular_function; GO:0003824,catalytic activity; GO:0008378,galactosyltransferase activity; GO:0016740,transferase activity; GO:0016757,transferase activity, transferring glycosyl groups; GO:0016758,transferase activit…	PF00201.21:UDP-glucoronosyl and UDP-glucosyl transferase	--	--	--
novel.21890	14.7718	12.5117	13.4451	317.175	325.704	142.468	1034.63	924.447	964.533	utg24284_pilon_pilon	32025	34095	-	--	--	K13269 kaempferol 3-O-beta-D-galactosyltransferase [EC:2.4.1.234] | (RefSeq) kaempferol 3-O-beta-D-galactosyltransferase-like (A)	ko00944: Flavone and flavonol biosynthesis; ko01110: Biosynthesis of secondary metabolites	anthocyanidin 3-O-glucosyltransferase [Chrysanthemum x morifolium]	KGLT_PETHY RecName: Full=Kaempferol 3-O-beta-D-galactosyltransferase; Short=F3GalTase; EC=2.4.1.234; Flags: Precursor;	A0A5B8KQI9_CHRMO RecName: Full=Glycosyltransferase {ECO:0000256|RuleBase:RU362057}; EC=2.4.1.- {ECO:0000256|RuleBase:RU362057};	UDP-glucuronosyl and UDP-glucosyl transferase	GO:0033834,kaempferol 3-O-galactosyltransferase activity; GO:0102479,quercetin 3-O-beta:-D-galactosyltransferase activity; GO:0008194,UDP-glycosyltransferase activity; GO:0003674,molecular_function; GO:0003824,catalytic activity; GO:0008378,galactosyltransferase activity; GO:0016740,transferase activity; GO:0016757,transferase activity, transferring glycosyl groups; GO:0016758,transferase activit…	PF00201.21:UDP-glucoronosyl and UDP-glucosyl transferase	--	--	--
CHR00018247	6.8188	4.5431	4.9787	32.1947	31.7379	20.7544	126.535	109.406	86.042	utg17218_pilon_pilon	44994	46121	+	CHR00018247	--	K21383 anthocyanidin 3-O-glucoside 6''-O-acyltransferase [EC:2.3.1.215] | (RefSeq) anthocyanidin 3-O-glucoside 6''-O-acyltransferase-like (A)	ko00942: Anthocyanin biosynthesis; ko01110: Biosynthesis of secondary metabolites	anthocyanidin 3-O-glucoside-6''-O-malonyltransferase [Chrysanthemum x morifolium]	3MAT_DAHPI RecName: Full=Malonyl-coenzyme A:anthocyanin 3-O-glucoside-6''-O-malonyltransferase {ECO:0000303|PubMed:12481098}; Short=Dv3MaT {ECO:0000303|PubMed:12481098}; Short=Malonyl CoA:anthocyanin 3-O-glucoside-6''-O-malonyltransferase {ECO:0000312|EMBL:AAO12206.1}; EC=2.3.1.171;	Q6WB13_CHRMO SubName: Full=Anthocyanidin 3-O-glucoside-6''-O-malonyltransferase {ECO:0000313|EMBL:AAQ63615.1};	--	GO:0033809,anthocyanin 6''-O-malonyltransferase activity; GO:0102588,cyanidin 3-O-glucoside 6''-O-malonyltransferase activity; GO:0009698,phenylpropanoid metabolic process; GO:0003674,molecular_function; GO:0003824,catalytic activity; GO:0016740,transferase activity; GO:0016746,transferase activity, transferring acyl groups; GO:0016747,transferase activity, transferring acyl groups other than ami…	PF02458.18:Transferase family	--	--	--
CHR00058369	0.0888	0.251	0.1074	90.529	102.514	114.699	225.881	229.933	162.52	utg41582_pilon_pilon	72995	73492	-	CHR00058369	--	K13264 isoflavone 7-O-glucoside-6''-O-malonyltransferase [EC:2.3.1.115] | (RefSeq) phenolic glucoside malonyltransferase 1-like (A)	ko00943: Isoflavonoid biosynthesis; ko00944: Flavone and flavonol biosynthesis	anthocyanidin 3-O-glucoside-3'',6''-O-dimalonyltransferase [Chrysanthemum x morifolium]	3MAT_DAHPI RecName: Full=Malonyl-coenzyme A:anthocyanin 3-O-glucoside-6''-O-malonyltransferase {ECO:0000303|PubMed:12481098}; Short=Dv3MaT {ECO:0000303|PubMed:12481098}; Short=Malonyl CoA:anthocyanin 3-O-glucoside-6''-O-malonyltransferase {ECO:0000312|EMBL:AAO12206.1}; EC=2.3.1.171;	Q6WB12_CHRMO SubName: Full=Anthocyanidin 3-O-glucoside-3'',6''-O-dimalonyltransferase {ECO:0000313|EMBL:AAQ63616.1};	--	GO:0033809,anthocyanin 6''-O-malonyltransferase activity; GO:0102588,cyanidin 3-O-glucoside 6''-O-malonyltransferase activity; GO:0009698,phenylpropanoid metabolic process; GO:0003674,molecular_function; GO:0003824,catalytic activity; GO:0016740,transferase activity; GO:0016746,transferase activity, transferring acyl groups; GO:0016747,transferase activity, transferring acyl groups other than ami…	PF02458.18:Transferase family	--	--	--
CHR00058370	0	0	0	65.532	76.1194	87.4808	165.206	153.093	116.415	utg41582_pilon_pilon	73765	74376	-	CHR00058370	--	K21383 anthocyanidin 3-O-glucoside 6''-O-acyltransferase [EC:2.3.1.215] | (RefSeq) anthocyanidin 3-O-glucoside 6''-O-acyltransferase-like (A)	ko00942: Anthocyanin biosynthesis; ko01110: Biosynthesis of secondary metabolites	anthocyanidin 3-O-glucoside-3'',6''-O-dimalonyltransferase [Chrysanthemum x morifolium]	3MAT_DAHPI RecName: Full=Malonyl-coenzyme A:anthocyanin 3-O-glucoside-6''-O-malonyltransferase {ECO:0000303|PubMed:12481098}; Short=Dv3MaT {ECO:0000303|PubMed:12481098}; Short=Malonyl CoA:anthocyanin 3-O-glucoside-6''-O-malonyltransferase {ECO:0000312|EMBL:AAO12206.1}; EC=2.3.1.171;	Q6WB12_CHRMO SubName: Full=Anthocyanidin 3-O-glucoside-3'',6''-O-dimalonyltransferase {ECO:0000313|EMBL:AAQ63616.1};	--	GO:0033809,anthocyanin 6''-O-malonyltransferase activity; GO:0102588,cyanidin 3-O-glucoside 6''-O-malonyltransferase activity; GO:0009698,phenylpropanoid metabolic process; GO:0003674,molecular_function; GO:0003824,catalytic activity; GO:0016740,transferase activity; GO:0016746,transferase activity, transferring acyl groups; GO:0016747,transferase activity, transferring acyl groups other than ami…	PF02458.18:Transferase family	--	--	--
